# Supplementary material for: Miraculous Al/PDF Composites Using NF2 to Enhance the Energy Release of Al, Prepared Through an Efficient Method
Source: Nanomaterials (Basel). 2024 Dec 10;14(24):1980. doi: 10.3390/nano14241980 (PMC11676450; doi:10.3390/nano14241980)
Supplement: Supplementary file 1 [file nanomaterials-14-01980-s001.zip]

Archive with 1 entries (1 files):
- nanomaterials-3330855-supplementary.pdf
